# Supplementary material for: The Protective Effect of Bergamot Polyphenolic Fraction (BPF) on Chemotherapy-Induced Neuropathic Pain
Source: Pharmaceuticals (Basel). 2021 Sep 25;14(10):975. doi: 10.3390/ph14100975 (PMC8540578; doi:10.3390/ph14100975)
Supplement: Supplementary file 1 [file pharmaceuticals-14-00975-s001.zip]

Archive with 1 entries (1 files):
- pharmaceuticals-1349441-supplementary.pdf
